# Supplementary material for: The Effect of Highly Virulent PRRSV-2 (L1C.5) Infection on Calcium Homeostasis and Bone Changes in Pigs Fed with Various Levels of Dietary Vitamin D
Source: Viruses. 2026 Jun 27;18(7):711. doi: 10.3390/v18070711 (PMC13431496; doi:10.3390/v18070711)
Supplement: Supplementary file 1 [file viruses-18-00711-s001.zip]

Archive with 1 entries (1 files):
- viruses-4396043-supplementary.pdf
